# Supplementary material for: Self-perception and knowledge of evidence based medicine by physicians
Source: BMC Med Educ. 2016 Jun 29;16:166. doi: 10.1186/s12909-016-0681-6 (PMC4928273; doi:10.1186/s12909-016-0681-6)
Supplement: Additional file 2: — Spreadsheet Self-perception and knowledge of EBM. (XLSX 87 kb) [file 12909_2016_681_MOESM2_ESM.xlsx]

## Sheet: Hoja1
Número de encuesta	Sexo	Edad	Universidad de Procedencia	Categoría Laboral	Año	Especialidad	Preg 1 Familiaridad	Preg 2 Importancia	Preg 3 Aplicación	Total de Percepcion	Pregunta 4 (rubrica 1-4)	Pregunta 5 (rubrica 1-6)	Totalconocimiento		Codificación de variables
1	2	33	39	2	3	4	2	2	3	7	1	2	3		Sexo
2	1	29	40	2	3	14	2	2	2	6	2	0	2		Hombre: 1	Mujer: 2
3	1	27	31	2	1	9	2	2	1	5	1	2	3
4	1	58	1	1		32	2	2	3	7	2	0	2		Universidad de procedencia
5	2	26	1	2	2	9	3	2	2	7	2	3	5		1	2	3	4	5	6	7	8	9	10	11	12	13	14	15	16	17	18	19	20	21	22	23	24	25	26	27	28	29	30	31	32	33	34	35
6	2	39	1	1		2	3	2	2	7	2	3	5		UNAM	IPN	La Salle	Anahuac	UABJO	UAG	UJAT	UVR	TEC monterrey	UAY	UAZ	UAC	UAEM	UAN	Universidad West Hill	UASLP	UAH	UAV	UAGuanajuato	UABC	Universidad del Noreste	UAQ	UAM	UAGuerrero	UMSNH	UVM	Colombia (uninorte)	UAMetropolitana	UDEM	UAC	EMN	UANL	UV	UJC	UPAV
7	2	26	22	2	2	32	3	2	3	8	1	0	1		CU	ESM			Universidad Autónoma Benito Juárez de Oaxaca	Universidad Autónoma de Guadalajara		"universidad villa rica"		"universidad autonoma de yucatan"	"universidad autonoma de zacatecas"	universidad autónoma de Coahuila	Universidad Autónoma del Estado de México	UNIVERSIDAD AUTÓNOMA DE NAYARIT		Universidad autonoma de Sn Luis Potosi	"Universidad autonoma del Edo de Hidalgo"	universidad autonoma de veracruz		universidad autonoma de baja california		universidad autonoma de queretaro	universidad autonoma de morelos		universidad michoacana san nicolas de hidalgo				Universidad de Monterrey	Chiapas	Escuela Medico Naval	Nuevo Leon	Veracruzana	Universidad Libre de Cali Colombia	Autonoma de Veracruz
8	1	23	40	2	3	4	2	2	1	5	2	0	2		FES
9	2	39	1	1		7	3	2	3	8	1	1	2		Categoria laboral
10	2	22	2	4	4		2	2	2	6	1	1	2		MB: 1	MR: 2	MIP: 3	Estudiante:4
11	2	21	2	4	3		1	2	1	4	1	0	1		Medico de Base	Medico Residente	Médico Interno de Pregrado	Eestudiante
12	1	20	2	4	3		2	2	3	7	2	0	2		Año que cursa
13	1	30	34	2	4	39	2	2	2	6	0	0	0		1	2	3	4	5	6
14	2	20	2	4	3		2	2	3	7	1	2	3		Especialidad
15	1	34	20	2	3	6	2	2	2	6	1	0	1		1 Alergología-Inmunología
16	2	51	1	1		3	2	2	2	6	1	2	3		2 Algología (Medicina del dolor)
17	1	50	1	1		2	3	2	2	7	1	3	4		3 Anestesiología
18	2	40	1	1		2	3	2	2	7	2	3	5		4 Cardiología
19	2	21	4	4	1		0	2	2	4	0	0	0		5 Cardiología- Electrofisiólogía
20	1	24	34	2	1	52	2	2	3	7	0	0	0		6 Cirugía Cardiotorácica
21	2	26	1	4	3		2	2	2	6	2	4	6		7 Cirugía de Tórax
22	2	22	1	3	5		0	1	3	4	2	1	3		8 Cirugía General-Endoscopia
23	1	28	19	2	2	4	2	2	1	5	0	4	4		9 Cirugía General
24	2	33	37	1		3	2	2	1	5	2	3	5		10 Cirugía Oncológica
25	1	29	3	2	5	51	3	2	2	7	2	3	5		11 Cirugía Plástica
26	2	23	2	3	6		2	2	2	6	1	0	1		12 Coloproctología
27	2	38	1	1		11	3	1	2	6	2	0	2		13 Dermatología
28	2	27	10	2	1	18	3	2	2	7	0	2	2		13.1 Dermatología Pediatrica
29	1	37	2	1		3	3	2	3	8	1	0	1		14 Endocrinología
30	1	27	36	2	1	38	3	2	2	7	1	0	1		15 Epidemiologia
31	1	31	1	2	6	19.1	3	2	2	7	1	0	1		16 Estomatología
32	1	33	5	2	3	46	1	2	1	4	1	0	1		17 Gastroenterología
33	1	29	41	2	3	49	3	2	1	6	2	1	3		17.1 Gastroenterología- Endoscopia
34	1	63	1	1		5	3	2	3	8	2	1	3		18 Genética Médica
35	1	70	25	1		41	3	0	3	6	0	0	0		19 Ginecología
36	1	57	1	1		13	3	2	2	7	1	0	1		19.1 Ginecología Oncológica
37	1	79	1	1		12	3	2	3	8	1	0	1		20 Gineco-Obstetricia
38	1	82	1	1		32	3	2	2	7	0	0	0		21 Hematología
39	1	78	1	1		17	0	0	0	0	0	0	0		22 Iimagenología, Diagnóstico y Terapéutica
40	1	55	1	1		44	3	2	3	8	0	0	0		23 Infectología
41	1	51	1	1		17	3	2	2	7	2	2	4		24 Inmunohematología
42	1	46	1	1		42	3	2	3	8	2	1	3		25 Maxilofacial
43	2	36	4	1		42	3	2	3	8	2	2	4		26 Medicina Cardiorespiratoria
44	2	65	38	1		32	3	1	1	5	2	1	3		27 Medicina de Urgencias-Terapia Intensiva
45	1	77	1	1		6	3	2	1	6	1	0	1		28 Medicina Familiar
46	1	60	1	1		7	3	2	1	6	1	0	1		29 Medicina Física y Rehabilitación
47	1	58	1	1		32	2	2	0	4	3	4	7		30 Medicina General
48	2	59	1	1		21	2	2	3	7	0	0	0		31 Medicina Hiperbárica
49	2	35	1	1		19	1	2	0	3	2	0	2		32 Medicina Interna
50	2	32	25	1		3	2	2	1	5	2	1	3		33 Medicina Interna-Cardiología-Terapia Intensiva-Admon. de Hospitales
51	2	51	1	1		32	3	2	3	8	2	5	7		34 Medicina Interna-Geriatría
52	1	36	34	2	2	32	3	2	2	7	2	1	3		35 Medicina Crítica/Terapia Intensiva
53	2	33	2	2	4	27	3	2	1	6	2	0	2		36 Neonatología
54	2	28	1	2	4	32	3	2	2	7	2	6	8		37 Nefrología
55	2	72	1	1		35	3	2	1	6	1	2	3		38 Neumología
56	1	32	2	2	4	32	3	2	3	8	2	4	6		39 Neurocirugía
57	1	57	2	1		39	3	2	3	8	1	0	1		40 Neurología
58	2	27	6	2	4	39	3	2	1	6	2	0	2		41 Neurooftalmología
59	2	45	1	1		45	3	2	1	6	1	3	4		42 Oftalmología
60	2	27	2	2	5	34	3	2	2	7	1	1	2		42.1 Glaucomatología
61	1	29	24	2	3	3	3	2	2	7	2	0	2		43 Oncología
62	1	27	6	2	2	9	3	2	2	7	1	0	1		43.1 Oncología Pediátrica
63	1	70	1	1		44	1	2	3	6	1	0	1		43.2 Oncología Ginecológica
64	2	30	5	2	4	19	2	1	1	4	3	0	3		44 Ortopedia
65	1	22	2	4	4		3	2	2	7	2	0	2		44.1 Ortopedia- Cirugía Articular
66	2	54	1	1		47	2	2	2	6	1	0	1		45 Otorrinolarigología
67	2	21	1	4	4		2	2	2	6	0	0	0		46 Patología
68	2	23	1	3	5		3	2	3	8	1	1	2		47 Pediatría
69	2	26	6	2	1	42	1	2	0	3	1	0	1		47.1 Pediatría Infectológica
70	2	29	1	2	3	42	1	2	2	5	2	0	2		47.2 Pediatría Neonatal
71	2	27	1	2	2	45	2	1	1	4	0	0	0		48 Psiquiatría
72	1	38	1	1		34	3	2	2	7	2	0	2		49 Radiología e Imagenología
73	2	52	1	1		42	2	1	1	4	1	0	1		49.1 Radiología mamaria y Procedimientos de intervención
74	1	28	1	2	2	32	3	2	3	8	2	0	2		49.2 Radiooncología/Radioterapia
75	2	62	1	1		38	2	2	1	5	2	0	2		50 Reumatología
76	2	54	3	1		3	1	2	0	3	0	0	0		51 Trasplantes
77	2	27	23	2	2	19	3	2	3	8	0	0	0		52 Urgencias
78	2	27	17	2	2	42	2	2	2	6	1	0	1		53 Urología
79	2	24	3	3	5		3	2	2	7	1	0	1
80	1	45	1	1		47	2	2	3	7	1	0	1
81	2	24	2	3	5		1	2	2	5	0	0	0		Preguntas cerradas
82	2	23	1	3	5		2	2	1	5	1	0	1
83	2	30	1	2	4	42	2	2	1	5	1	0	1		Pregunta 1: ¿Está usted familiarizado con la Medicina Basada en la Evidencia?
84	1	55	2	1		42	1	1	1	3	1	0	1		1 Mucho 2 Regular 3 Un poco 4 Nada
85	1	27	1	2	2	45	3	2	1	6	0	0	0
86	1	26	1	2	1	18	2	2	1	5	0	0	0		Pregunta 3 ¿Considera que es una disciplina para el clínico?
87	2	26	5	2	1	42	2	2	1	5	0	0	0		1 Muy importante 2 Regularmente importante 3 No tiene importancia
88	1	29	2	2	3	42	3	2	2	7	2	3	5
89	2	27	1	2	1	47	2	2	1	5	1	0	1		Pregunta 6 ¿Usted considera que aplica la Medicina Basada en la Evidencia en su práctica médica habitual?
90	2	24	38	3	5		3	2	3	8	1	0	1		1 Siempre 2 Generalmente 3 A veces 4 Nunca
91	2	22	2	4	4		3	2	2	7	0	0	0
92	2	29	1	2	3	42	2	2	2	6	3	2	5
93	2	23	1	3	5		2	2	0	4	2	2	4		Preguntas abiertas
94	1	23	1	3	5		2	2	1	5	1	0	1
95	2	22	2	4	4		1	2	2	5	0	2	2		Pregunta 4: Definición de la MBE
96	1	48	1	1		32	3	2	2	7	2	3	5		Rubrica 1: Se menciona algo acerca de la toma de decisiones clínicas, o algo sobre la aplicación en la práctica clínica o práctica médica o ejercicio de la medicina, dar tratamiento o pronóstico o diagnóstico a un paciente (1 punto)
97	2	24	1	3	5		3	2	1	6	0	0	0		Rubrica 2: Se menciona algo sobre la necesidad de incluir en esta toma de deciones la evidencia científica/mejor evidencia/resultados de estudios (científicos)/uso de conocimientos cientificos/uso de revisiones sistemáticas/ uso de conocimeintos obtenidos mediante un método (1 punto)
98	1	23	2	4	4		3	2	1	6	0	2	2		Rubrica 3: Se menciona algo sobre la necesidad de incluir en esta toma de decisiones la experiencia clínica (1 punto)
99	1	28	6	2	1	11	2	2	1	5	2	0	2		Rubrica 4: Se menciona algo sobre la necesidad de incluir en esta toma de deciones la individualidad, Valores, preferencias , cirucnstancias particulares y/o derechos del paciente (1 punto)
100	1	30	1	2	4	32	2	2	3	7	2	2	4
101	2	23	1	3	5		2	1	1	4	1	0	1		Pregunta 5 : Metodología de la MBE
102	1	29	1	2	3	45	3	2	2	7	2	0	2		Rubrica 1: Existe en la respuesta alguna referencia a la formulación de una pregunta con características especiales (1 punto)
103	2	45	1	1		38	3	2	3	8	2	0	2		Rubrica 2: Existe alguna referencia sobre búsqueda de literaturas.Lectura artículos científicos (1 punto)
104	2	30	8	2	4	42	3	2	3	8	0	0	0	:	Rubrica 3: Exise alguna referencia sobre la revisión crítica de la literatura o discriinación según la calidad de ésta, analisis de la literatura (1 punto)
105	1	33	4	2	6	11	3	2	2	7	1	3	4		Rubrica 4: Se menciona algo sobre la necesidad de incluir en esta toma de deciones la individualidad, Valores, preferencias , cirucnstancias particulares y/o derechos del paciente (1 punto)
106	1	53	2	1		31	3	2	3	8	1	1	2		Rubrica 5: Existe alguna referencia a la aplicación de la información en la práctica clínica, políticas de salud, caso clínico particular (1 punto)
107	1	28	1	2	3	13	3	2	2	7	2	0	2		Rubrica 6: Se hace referencia EXPLÍCITA a los valores, preferencias o cultura del paciente (1 punto)
108	1	40	1	1		16	1	2	2	5	0	0	0
109	1	54	13	1		42	2	2	3	7	1	0	1
110	1	83	1	1		17	1	2	2	5	1	0	1
111	2	28	27	2	2	3	2	2	1	5	1	0	1
112	1	34	16	2	6	43.2	3	2	3	8	1	0	1
113	2	80	1	1		11	3	2	2	7	1	0	1
114	1	27	25	2	1	45	2	1	1	4	0	0	0
115	2	27	14	2	1	32	3	2	3	8	1	0	1
116	1	29	1	2	3	45	2	2	1	5	1	0	1
117	2	23	1	3	5		3	2	1	6	2	0	2
118	1	55	2	1		28	2	2	3	7	0	0	0
119	1	32	5	2	5	8	3	2	3	8	1	0	1
120	1	29	11	2	4	49.1	2	2	1	5	0	0	0
121	1	52	1	1		23	3	1	1	5	1	0	1
122	1	52	23	1		3	3	2	3	8	2	0	2
123	1	26	1	2	1	42	3	2	2	7	0	0	0
124	2	58	1	1		38	3	2	2	7	3	0	3
125	1	29	38	2	3	9	3	2	2	7	1	4	5
126	1	24	2	3	5		2	2	2	6	0	0	0
127	1	38	1	1		35	2	1	1	4	1	0	1
128	2	29	42	2	3	9	3	2	3	8	0	0	0
129	2	56	43	1		48	3	2	2	7	1	1	2
130	2	74	1	1		4	3	2	3	8	0	0	0
131	1	67	1	1		24	3	2	1	6	0	0	0
132	1	72	2	1		47.2	3	2	3	8	0	0	0
133	1	29	3	2	5	44.1	2	2	2	6	0	0	0
134	1	50	1	1		3	1	1	0	2	0	0	0
135	2	27	1	2	2	42	2	2	2	6	0	0	0
136	2	29	18	2	3	19	2	2	0	4	1	0	1
137	1	49	1	1		42	1	1	1	3	0	0	0
138	1	37	1	2	5	42.1	3	2	2	7	2	3	5
139	2	27	1	2	2	46	2	2	2	6	0	0	0
140	2	53	1	1		46	0	2	1	3	3	0	3
141	1	35	39	2	6	23	3	2	3	8	2	2	4
142	1	32	28	2	4	14	1	1	1	3	0	0	0
143	1	28	1	2	4	32	3	2	2	7	2	2	4
144	2	43	1	1		4	3	2	2	7	1	1	2
145	1	53	1	1		11	3	2	3	8	1	0	1
146	1	75	1	1		4	3	2	2	7	1	0	1
147	1	34	44	2	6	17.1	2	2	3	7	2	3	5
148	1	75	1	1		20	3	1	1	5	1	0	1
149	2	50	3	1		15	3	2	2	7	3	4	7
150	1	57	1	1		4	3	2	3	8	1	0	1
151	1	38	44	2	3	4	3	2	3	8	2	0	2
152	1	33	19	2	3	11	3	2	3	8	0	0	0
153	1	66	1	1		33	3	2	3	8	3	2	5
154	2	28	45	2	2	32	2	2	2	6	1	0	1
155	2	29	44	2	5	12	3	1	1	5	1	0	1
156	1	46	1	1		44	0	0	0	0	0	0	0
157	1	28	19	2	2	32	3	2	3	8	1	2	3
158	2	21	1	4	3		1	2	1	4	1	0	1
159	2	21	1	4	3		1	2	1	4	1	4	5
160	2	22	1	4	3		2	2	1	5	1	0	1
161	1	22	1	4	3		2	2	1	5	1	0	1
162	2	21	1	4	3		3	2	1	6	1	0	1
163	2	22	1	4	3		2	2	1	5	0	0	0
164	2	21	1	4	3		3	2	0	5	0	6	6
165	2	22	1	4	3		2	1	1	4	2	0	2
166	2	22	1	4	3		1	2	1	4	1	0	1
167	1	21	1	4	3		3	2	0	5	1	6	7
168	1	22	1	4	3		1	2	1	4	0	4	4
169	1	22	1	4	3		2	2	1	5	1	0	1
170	2	21	1	4	3		3	2	1	6	2	0	2
171	2	27	3	2	2	13	3	2	2	7	1	1	2
172	1	54	1	1		35	2	1	1	4	1	0	1
173	1	23	1	3	5		2	2	1	5	1	0	1
174	2	23	2	3	5		1	2	1	4	1	1	2
175	2	24	1	3	5		3	2	2	7	1	4	5
176	1	23	2	3	5		2	1	1	4	1	0	1
177	2	23	1	3	5		3	2	2	7	1	0	1
178	2	24	1	3	5		3	2	3	8	2	1	3
179	1	24	2	3	5		1	1	1	3	0	4	4
180	2	23	1	3	5		3	2	1	6	2	5	7
181	2	23	1	3	5		2	1	1	4	1	1	2
182	1	22	2	3	5		2	2	2	6	1	4	5
183	2	23	2	3	5		3	1	2	6	2	0	2
184	2	24	1	3	5		3	2	3	8	0	0	0
185	1	22	1	3	5		3	2	2	7	2	0	2
186	1	24	1	3	5		1	2	3	6	1	1	2
187	2	23	2	3	5		3	2	3	8	2	0	2
188	2	23	1	3	5		1	1	1	3	0	4	4
189	1	22	1	4	4		3	2	3	8	1	1	2
190	1	23	1	4	4		1	1	1	3	0	3	3
191	2	23	2	4	4		3	2	3	8	1	4	5
192	2	22	2	4	4		1	1	2	4	1	0	1
193	2	23	4	4	4		2	2	1	5	1	2	3
194	1	23	4	4	4		3	2	3	8	2	0	2
195	1	24	3	4	4		3	2	2	7	1	0	1
196	1	23	4	4	4		1	1	1	3	1	1	2
197	2	23	3	4	4		2	2	2	6	1	3	4
198	1	22	1	4	4		3	2	2	7	0	3	3
199	2	21	1	4	4		3	2	3	8	0	2	2
200	2	22	1	4	4		3	1	2	6	1	1	2
201	2	43	3	1		47	3	2	2	7	2	0	2
202	1	53	1	1		15	3	2	1	6	2	0	2
203	2	55	1	1		13.1	3	2	2	7	0	0	0
204	2	52	1	1		18	3	2	3	8	1	0	1
205	1	41	3	1		14	3	2	3	8	1	1	2
206	1	60	1	1		53	3	2	2	7	0	0	0
207	2	39	1	1		46	1	2	1	4	2	0	2
208	1	34	16	1		9	3	2	2	7	1	0	1
209	1	66	2	1		32	3	2	3	8	0	0	0
210	2	56	3	1		43.1	3	2	2	7	0	0	0
211	1	50	1	1		18	3	2	3	8	1	0	1
212	2	56	1	1		13	2	2	3	7	1	0	1
213	1	51	4	1		11	2	2	2	6	2	3	5
214	2	38	1	1		12	3	1	1	5	0	0	0
215	1	54	1	1		37	3	2	2	7	1	0	1
216	1	33	36	1		14	2	2	3	7	2	0	2
217	1	39	1	1		43	1	1	1	3	1	0	1
218	1	47	1	1		29	2	2	2	6	1	0	1
219	1	36	11	1		21	3	2	1	6	2	0	2
220	1	56	1	1		11	3	2	3	8	1	2	3
221	1	50	1	1		38	2	2	2	6	0	0	0
222	1	57	1	1		38	3	1	3	7	0	0	0
223	1	42	1	1		6	3	2	3	8	1	0	1
224	2	50	3	1		13	3	1	2	6	2	0	2
225	1	60	1	1		1	3	2	3	8	1	0	1
226	1	42	2	1		34	2	2	3	7	0	0	0
227	2	33	1	1		30	1	2	2	5	2	0	2
228	1	50	37	1		3	2	2	2	6	1	0	1
229	2	40	12	1		46	3	2	3	8	1	2	3
230	2	54	25	1		21	3	2	2	7	1	0	1
231	1	55	2	1		32	3	2	3	8	0	0	0
232	1	55	1	1		44	2	2	2	6	1	0	1
233	1	34	1	1		47	2	2	1	5	2	0	2
234	1	33	1	1		53	2	2	1	5	1	0	1
235	1	53	1	1		21	3	2	2	7	1	0	1
236	1	45	1	1		47	3	2	3	8	1	0	1
237	1	31	16	2	4	49.2	3	2	3	8	1	0	1
238	2	30	25	2	2	47	2	2	1	5	0	0	0
239	1	32	11	2	2	12	2	2	2	6	1	0	1
240	1	27	2	2	2	49	3	2	3	8	0	0	0
241	1	30	2	2	4	9	3	2	2	7	1	0	1
242	1	30	11	2	3	40	3	2	2	7	2	0	2
243	1	33	5	2	3	38	3	2	3	8	1	0	1
244	1	28	8	2	4	40	3	2	2	7	0	0	0
245	2	32	1	2	3	1	2	1	1	4	1	3	4
246	1	30	16	2	5	10	3	2	2	7	2	0	2
247	1	28	1	2	3	19	2	2	2	6	2	0	2
248	2	25	17	2	2	9	2	2	1	5	0	0	0
249	1	30	1	2	2	4	3	2	2	7	0	0	0
250	2	27	12	2	2	47	2	1	1	4	0	1	1
251	1	26	23	2	1	32	2	2	2	6	1	0	1
252	1	28	3	2	3	9	1	2	0	3	1	4	5
253	2	28	23	2	2	44	2	2	2	6	1	0	1
254	1	26	1	2	2	53	3	2	3	8	1	0	1
255	1	29	1	2	2	25	2	2	1	5	2	0	2
256	2	27	2	2	1	49	2	2	2	6	2	0	2
257	1	27	17	2	3	44	3	2	2	7	1	0	1
258	2	27	3	2	2	47	1	2	1	4	1	0	1
259	1	30	11	2	3	19	2	2	1	5	1	0	1
260	2	27	1	2	2	9	1	2	1	4	1	0	1
261	1	30	1	2	6	39	3	2	3	8	2	0	2
262	1	26	1	2	1	32	3	2	3	8	1	1	2
263	2	30	6	2	3	49.2	2	1	2	5	1	0	1
264	1	28	1	2	1	29	3	2	2	7	2	0	2
265	2	29	1	2	2	36	2	2	1	5	1	0	1
266	2	34	5	2	4	26	3	2	2	7	1	1	2
267	1	31	22	2	3	49	2	2	3	7	1	0	1
268	1	28	21	2	6	10	2	1	1	4	0	0	0
269	2	28	1	2	3	39	3	2	2	7	0	1	1
270	2	31	16	2	2	14	2	2	2	6	1	0	1
271	1	29	10	2	2	47	2	2	2	6	1	0	1
272	1	27	6	2	3	32	3	2	2	7	1	0	1
273	1	26	13	2	1	42	2	2	1	5	0	0	0
274	1	29	3	2	6	43	1	2	2	5	1	1	2
275	1	29	1	2	3	4	3	2	2	7	2	0	2
276	1	29	4	2	2	3	2	2	3	7	1	0	1
277	1	31	4	2	6	6	3	2	3	8	2	1	3
278	1	26	6	2	1	50	3	2	2	7	1	0	1
279	1	28	11	2	3	9	3	1	2	6	1	0	1
280	1	26	1	2	2	19	2	2	1	5	0	0	0
281	2	28	13	2	3	19	2	2	2	6	0	0	0
282	1	28	1	2	2	21	2	2	3	7	2	3	5
283	1	26	1	2	1	29	2	2	1	5	1	0	1
284	1	30	46	2	4	11	3	2	3	8	1	1	2
285	1	28	5	2	3	32	2	1	2	5	2	0	2
286	1	22	4	3	5		2	1	1	4	0	0	0
287	1	26	1	3	5		2	2	1	5	1	0	1
288	2	23	4	3	5		2	2	1	5	0	0	0
289	1	23	1	3	5		1	1	1	3	0	4	4
290	1	23	1	3	5		0	2	1	3	2	0	2
291	2	22	1	3	5		2	2	1	5	0	0	0
292	2	24	1	3	5		1	2	2	5	0	0	0
293	1	24	1	3	5		3	2	3	8	2	2	4
294	1	23	2	3	5		1	2	3	6	0	0	0
295	1	25	2	3	5		2	2	3	7	0	0	0
296	1	23	1	3	5		2	1	1	4	1	0	1
297	1	23	1	3	5		2	2	1	5	1	0	1
298	2	23	36	3	5		1	2	0	3	1	0	1
299	2	23	1	3	5		2	2	2	6	0	0	0
300	2	25	47	3	5		3	2	2	7	1	0	1
301	1	23	1	3	5		2	2	1	5	1	0	1
302	2	20	1	4	3		1	1	1	3	1	4	5
303	2	20	1	4	3		2	1	2	5	1	0	1
304	1	20	1	4	3		2	2	0	4	0	4	4
305	2	20	1	4	3		2	2	1	5	2	6	8
306	2	21	1	4	3		2	1	1	4	1	6	7
307	2	20	1	4	3		2	1	1	4	2	4	6
308	2	20	1	4	3		1	2	1	4	1	3	4
309	1	20	1	4	3		2	2	1	5	1	4	5
310	1	21	1	4	3		2	2	0	4	2	4	6
311	2	21	1	4	3		2	2	0	4	2	0	2
312	2	20	1	4	3		2	2	1	5	1	4	5
313	1	22	1	4	3		2	2	3	7	1	3	4
314	2	20	1	4	3		3	2	3	8	1	0	1
315	2	20	1	4	3		2	1	0	3	1	4	5
316	1	25	1	4	6		3	2	1	6	1	0	1
317	1	22	1	4	6		2	2	1	5	0	0	0
318	1	21	1	4	3		2	1	0	3	1	0	1
319	2	20	1	4	3		1	1	2	4	2	0	2
320	1	23	1	4	4		2	2	1	5	2	3	5
[truncated: 12 more columns]
